# Supplementary material for: Perinatal Predictors and Mediators of Attachment Patterns in Preschool Children: Exploration of Children’s Contributions in Interactions with Mothers
Source: Children (Basel). 2024 Aug 21;11(8):1022. doi: 10.3390/children11081022 (PMC11352242; doi:10.3390/children11081022)
Supplement: Supplementary file 1 [file children-11-01022-s001.zip]

Archive with 1 entries (1 files):
- children-3113921-supplementary.pdf
